# Supplementary material for: Production of Composite Zinc Oxide–Polylactic Acid Radiopaque Filaments for Fused Deposition Modeling: First Stage of a Feasibility Study
Source: Materials (Basel). 2024 Jun 13;17(12):2892. doi: 10.3390/ma17122892 (PMC11204736; doi:10.3390/ma17122892)
Supplement: Supplementary file 1 [file materials-17-02892-s001.zip]

Archive with 1 entries (1 files):
- materials-2998140-supplementary.pdf
